# Supplementary material for: Just Culture for Medical Students: Understanding Response to Providers in Adverse Events
Source: MedEdPORTAL. 2021 Jul 9;17:11167. doi: 10.15766/mep_2374-8265.11167 (PMC8266940; doi:10.15766/mep_2374-8265.11167)
Supplement: Supplementary file 1 — Slides for Cases.pptxLecture Slides.pptxFaculty Guide.docxQuiz and Evaluation Items.docx [file mep_2374-8265.11167-s001.zip]

Archive with 5 entries (5 files):
- A. Slides for Cases.pptx
- C. Faculty Guide.docx
- D. Quiz and Evaluation Items.docx
- B. Lecture Slides.pptx
- Educational_Summary_Report_11167.pdf
